# Supplementary material for: Force-Induced Alignment of Nanofibrillated Bacterial Cellulose for the Enhancement of Cellulose Composite Macrofibers
Source: Int J Mol Sci. 2023 Dec 20;25(1):69. doi: 10.3390/ijms25010069 (PMC10778714; doi:10.3390/ijms25010069)
Supplement: Supplementary file 1 [file ijms-25-00069-s001.zip]

Archive with 1 entries (1 files):
- ijms-2753002-supplementary.pdf
